# Supplementary material for: Antidepressant-like activity and safety profile evaluation of 1H-imidazo[2,1-f]purine-2,4(3H,8H)-dione derivatives as 5-HT1A receptor partial agonists
Source: PLoS One. 2020 Aug 7;15(8):e0237196. doi: 10.1371/journal.pone.0237196 (PMC7413516; doi:10.1371/journal.pone.0237196)
Supplement: S1 Data — Raw data acquired with the spontaneous locomotor activity test. The columns represent the number of movements measured from 3 to 6 min, that is the time equal to the observation period in FST. On the right, the descriptive statistics. (XLSX) [file pone.0237196.s004.xlsx]

## Sheet: locomotor activity
Spontaneous locomotor activity after acute administration
Treatment	Number of movements		Treatment	Number of movements
VEH	108		VEH	115		Group	Mean	Std. Error	95% Confidence Interval
VEH	160		VEH	171					Lower Bound	Upper Bound
VEH	98		VEH	188		VEH	168.143	22.9196	112.061	224.225
VEH	249		VEH	154		AZ-853 0.625 mg/kg	127.833	24.9939	63.5845	192.082
VEH	164		VEH	125		AZ-853 1.25 mg/kg	149.833	19.7001	99.1926	200.474
VEH	249		VEH	124		AZ-853 2.5 mg/kg	156.833	31.9525	74.6969	238.97
VEH	149		VEH	49		AZ-861 1.25 mg/kg	167.286	20.8403	116.291	218.28
AZ-853 0.625 mg/kg	130		VEH	56
AZ-853 0.625 mg/kg	222		VEH	34		VEH	112.889	18.456	70.3293	155.448
AZ-853 0.625 mg/kg	166		WAY-100635 0.3 mg/kg	130		WAY-100635 0.3 mg/kg	122.875	17.7527	80.8965	164.853
AZ-853 0.625 mg/kg	48		WAY-100635 0.3 mg/kg	88		WAY + AZ-835 0.625 mg/kg	94.5556	12.571	65.5667	123.544
AZ-853 0.625 mg/kg	117		WAY-100635 0.3 mg/kg	93		WAY + AZ-861 1.25 mg/kg	97.375	19.2993	51.7395	143.011
AZ-853 0.625 mg/kg	84		WAY-100635 0.3 mg/kg	242
AZ-853 1.25 mg/kg	200		WAY-100635 0.3 mg/kg	100
AZ-853 1.25 mg/kg	171		WAY-100635 0.3 mg/kg	107
AZ-853 1.25 mg/kg	90		WAY-100635 0.3 mg/kg	100
AZ-853 1.25 mg/kg	115		WAY + AZ-835 0.625 mg/kg	191
AZ-853 1.25 mg/kg	119		WAY + AZ-835 0.625 mg/kg	79
AZ-853 1.25 mg/kg	204		WAY + AZ-835 0.625 mg/kg	100
AZ-853 2.5 mg/kg	116		WAY + AZ-835 0.625 mg/kg	74
AZ-853 2.5 mg/kg	258		WAY + AZ-835 0.625 mg/kg	75
AZ-853 2.5 mg/kg	120		WAY + AZ-835 0.625 mg/kg	70
AZ-853 2.5 mg/kg	200		WAY + AZ-835 0.625 mg/kg	100
AZ-853 2.5 mg/kg	205		WAY + AZ-835 0.625 mg/kg	81
AZ-853 2.5 mg/kg	42		WAY + AZ-835 0.625 mg/kg	81
AZ-861 1.25 mg/kg	185		WAY + AZ-861 1.25 mg/kg	36
AZ-861 1.25 mg/kg	251		WAY + AZ-861 1.25 mg/kg	63
AZ-861 1.25 mg/kg	120		WAY + AZ-861 1.25 mg/kg	157
AZ-861 1.25 mg/kg	156		WAY + AZ-861 1.25 mg/kg	74
AZ-861 1.25 mg/kg	217		WAY + AZ-861 1.25 mg/kg	44
AZ-861 1.25 mg/kg	91		WAY + AZ-861 1.25 mg/kg	149
AZ-861 1.25 mg/kg	151		WAY + AZ-861 1.25 mg/kg	175
			WAY + AZ-861 1.25 mg/kg	81
