# Supplementary material for: Antidepressant-like activity and safety profile evaluation of 1H-imidazo[2,1-f]purine-2,4(3H,8H)-dione derivatives as 5-HT1A receptor partial agonists
Source: PLoS One. 2020 Aug 7;15(8):e0237196. doi: 10.1371/journal.pone.0237196 (PMC7413516; doi:10.1371/journal.pone.0237196)
Supplement: S2 Data — Raw data acquired with the spontaneous locomotor activity test. The column represents the number of movements measured from 3 to 6 min, that is the time equal to the observation period in FST. On the right, the descriptive statistics. (XLSX) [file pone.0237196.s005.xlsx]

## Sheet: locomotor activity
Spontaneous locomotor activity after repeated administration
Treatment	Number of movements
VEH	194		Group	Mean	Std. Error	95% Confidence Interval
VEH	413					Lower Bound	Upper Bound
VEH	465		VEH	508	71.6219	342.84	673.16
VEH	927		AZ-853 0.625 mg/kg	519.5	59.8449	384.122	654.878
VEH	425		AZ-861 1.25 mg/kg	513.875	56.3555	380.615	647.135
VEH	725
VEH	387
VEH	606
VEH	430
AZ-853 0.625 mg/kg	820
AZ-853 0.625 mg/kg	399
AZ-853 0.625 mg/kg	687
AZ-853 0.625 mg/kg	223
AZ-853 0.625 mg/kg	606
AZ-853 0.625 mg/kg	272
AZ-853 0.625 mg/kg	558
AZ-853 0.625 mg/kg	551
AZ-853 0.625 mg/kg	418
AZ-853 0.625 mg/kg	661
AZ-861 1.25 mg/kg	418
AZ-861 1.25 mg/kg	521
AZ-861 1.25 mg/kg	595
AZ-861 1.25 mg/kg	467
AZ-861 1.25 mg/kg	633
AZ-861 1.25 mg/kg	454
AZ-861 1.25 mg/kg	778
AZ-861 1.25 mg/kg	245
