# Supplementary material for: Antidepressant-like activity and safety profile evaluation of 1H-imidazo[2,1-f]purine-2,4(3H,8H)-dione derivatives as 5-HT1A receptor partial agonists
Source: PLoS One. 2020 Aug 7;15(8):e0237196. doi: 10.1371/journal.pone.0237196 (PMC7413516; doi:10.1371/journal.pone.0237196)
Supplement: S3 Data — Raw data acquired with the pharmacokinetic studies. The columns represent the concentrations of the tested compounds in plasma, hippocampus, striatum, and frontal cortex at seven time points (5, 15, 30, 60, 120, 240, 480 min). The first sheet contains data for AZ-853, and the second for AZ-861. On the right, the descriptive statistics. (XLSX) [file pone.0237196.s006.xlsx]

## Sheet: AZ853_PK_Raw data
AZ-853 concentrations in plasma and brain structures
	Concentration [ng/mL]					Structure	Time	Concentration [ng/mL]
Time [min]	plasma	hippocampus	striatum	frontal cortex				Mean	Std. Error	95% Confidence Interval
5	18.11	183.51	408.32	287.52						Lower Bound	Upper Bound
5	19.41	176.53	297.74	304.17		Plasma	5 min	23.1083	1.41391	19.4737	26.7429
5	25.22	161.56	298.61	320.45			15 min	13.445	0.64889	11.777	15.113
5	26.33	181.31	409.37	333.56			30 min	7.75667	0.42185	6.67227	8.84107
5	24.15	236.67	315.43	324.78			60 min	1.78167	0.205222	1.25413	2.30921
5	25.43	205.42	289.56	267.84			120 min	4.08	0.330384	3.23072	4.92928
15	12.21	227.52	397.87	318.45			240 min	0.38167	0.038852	0.2818	0.48154
15	13.52	298.87	445.83	252.14			480 min	0.29	0.031091	0.21008	0.36992
15	11.72	267.61	472.52	309.85
15	14.74	299.52	361.97	312.66		Hippocampus	5 min	190.833	10.8315	162.99	218.677
15	12.63	245.78	346.18	273.19			15 min	271.472	12.2068	240.093	302.85
15	15.85	289.53	398.36	294.14			30 min	125.365	4.65396	113.402	137.328
30	9.11	125.42	307.45	165.13			60 min	44.2583	3.95752	34.0852	54.4315
30	7.23	132.11	208.14	130.57			120 min	12.6183	0.83839	10.4632	14.7735
30	6.19	120.56	240.54	174.17			240 min	8.8333	0.62671	7.2223	10.4443
30	8.12	144.33	302.57	183.87			480 min	2.0683	0.33767	1.2003	2.9363
30	7.41	115.85	256.75	124.72
30	8.48	113.92	253.77	156.16		Striatum	5 min	336.505	23.1325	277.041	395.969
60	2.33	38.91	78.34	56.28			15 min	403.788	19.6838	353.19	454.387
60	1.8	35.33	49.55	87.55			30 min	261.537	15.4565	221.805	301.269
60	1.95	56.52	56.86	56.45			60 min	65.5133	4.33831	54.3613	76.6653
60	1.94	54.16	68.93	81.65			120 min	40.88	2.59515	34.2089	47.5511
60	1.84	46.72	73.14	55.78			240 min	5.5767	0.91343	3.2286	7.9247
60	0.83	33.91	66.26	58.24			480 min	1.3983	0.18322	0.9274	1.8693
120	3.22	14.13	48.67	22.21
120	4.86	15.62	39.45	32.55		Frontal cortex	5 min	306.387	10.2	280.167	332.607
120	4.58	13.22	31.62	33.75			15 min	293.405	10.6151	266.118	320.692
120	4.97	11.37	38.75	20.15			30 min	155.77	9.68689	130.869	180.671
120	3.54	10.24	47.66	30.26			60 min	65.9917	5.94326	50.714	81.2693
120	3.31	11.13	39.13	26.34			120 min	27.5433	2.27687	21.6905	33.3962
240	0.37	9.85	2.35	20.78			240 min	23.3067	1.40111	19.705	26.9083
240	0.35	6.95	3.41	24.26			480 min	14.6183	1.36544	11.1083	18.1283
240	0.45	9.12	6.93	26.65
240	0.53	10.23	8.25	19.77
240	0.33	6.87	6.34	20.56
240	0.26	9.98	6.18	27.82
480	0.25	2.02	1.54	18.55
480	0.39	3.09	1.66	17.61
480	0.21	3.05	0.78	16.44
480	0.38	1.66	0.89	11.88
480	0.24	1.14	1.67	10.46
480	0.27	1.45	1.85	12.77

## Sheet: AZ861_PK_Raw data
AZ-861 concentrations in plasma and brain structures
	Concentration [ng/mL]					Structure	Time	Concentration [ng/mL]
Time [min]	plasma	hippocampus	striatum	frontal cortex				Mean	Std. Error	95% Confidence Interval
5	30.7	249.15	120.14	327.15						Lower Bound	Upper Bound
5	62.4	262.53	210.35	408.15		Plasma	5 min	59.8267	11.3972	30.5293	89.124
5	87.1	320.78	170.49	391.35			15 min	36.2817	3.00973	28.5449	44.0184
5	98.2	268.15	221.13	296.77			30 min	24.8333	2.7575	17.7449	31.9217
5	34.74	256.67	173.77	298.45			60 min	5.84333	0.50795	4.53759	7.14907
5	45.82	289.14	190.33	408.18			120 min	2.582	0.25188	1.93452	3.22948
15	26.4	263.77	377.15	232.56			240 min	0.55867	0.06059	0.40291	0.71442
15	44.7	234.13	389.35	230.57			480 min	0.269	0.0263	0.20139	0.33661
15	36.9	378.52	271.77	280.45
15	42.8	328.15	374.54	263.78		Hippocampus	5 min	274.403	10.8016	246.637	302.17
15	28.74	322.19	325.44	270.14			15 min	307.367	20.8808	253.691	361.043
15	38.15	317.44	267.13	226.47			30 min	253.443	19.8698	202.366	304.52
30	31.1	245.12	340.55	209.17			60 min	96.905	3.48295	87.9518	105.858
30	30.6	192.35	310.53	184.45			120 min	54.2767	2.37141	48.1808	60.3726
30	22.4	319.65	258.57	218.78			240 min	19.65	1.48132	15.8422	23.4578
30	15.17	217.19	322.23	190.14			480 min	15.8283	0.67518	14.0927	17.5639
30	19.56	301.16	318.66	183.24
30	30.17	245.19	277.19	219.17		Striatum	5 min	181.035	14.6351	143.414	218.656
60	7.37	101.17	61.56	103.66			15 min	334.23	22.3504	276.777	391.683
60	6.6	110.6	69.53	97.18			30 min	304.622	12.5248	272.426	336.818
60	4.6	98.83	62.19	109.15			60 min	58.11	3.18888	49.9127	66.3073
60	6.58	88.5	51.27	91.75			120 min	25.565	1.93799	20.5832	30.5468
60	5.72	94.16	55.66	83.56			240 min	5.89	0.36532	4.9509	6.8291
60	4.19	88.17	48.45	89.47			480 min	1.855	0.14106	1.4924	2.2176
120	1.842	60.16	28.45	40.27
120	2.36	51.18	30.75	41.78		Frontal cortex	5 min	355.008	21.8622	298.81	411.207
120	2.87	56.82	29.92	43.56			15 min	250.662	9.58371	226.026	275.297
120	3.33	60.95	21.66	39.11			30 min	200.825	6.88017	183.139	218.511
120	3.12	47.42	19.44	40.15			60 min	95.795	3.86521	85.8592	105.731
120	1.97	49.13	23.17	41.18			120 min	41.0083	0.63302	39.3811	42.6356
240	0.672	18.17	6.95	9.95			240 min	12.805	1.55337	8.8119	16.7981
240	0.695	15.35	4.87	18.75			480 min	2.9767	0.28974	2.2319	3.7215
240	0.341	24.14	5.95	10.56
240	0.414	23.55	6.85	16.25
240	0.57	16.56	4.94	9.48
240	0.66	20.13	5.78	11.84
480	0.253	15.75	1.65	1.96
480	0.327	17.73	1.35	2.53
480	0.266	17.92	2.35	3.78
480	0.218	13.91	1.94	3.77
480	0.19	14.78	1.78	2.94
480	0.36	14.88	2.06	2.88
