# Supplementary material for: Antidepressant-like activity and safety profile evaluation of 1H-imidazo[2,1-f]purine-2,4(3H,8H)-dione derivatives as 5-HT1A receptor partial agonists
Source: PLoS One. 2020 Aug 7;15(8):e0237196. doi: 10.1371/journal.pone.0237196 (PMC7413516; doi:10.1371/journal.pone.0237196)
Supplement: S4 Data — Raw data acquired with the blood pressure measurement. The columns represent the values of systolic and diastolic blood pressure (SBP and DBP, respectively) measured at eleven time points (0, 5, 10, 15, 20, 30, 40, 50, 60, 70, 80 min). The first sheet contains data for AZ-853, and the second for AZ-861. On the right, the descriptive statistics. (XLSX) [file pone.0237196.s007.xlsx]

## Sheet: AZ-853_blood_pressure
Influence of AZ-853 on blood pressure in normotensive rats
Time [min]	SBP [mmHg]	DBP [mmHg]			Time	Mean	Std. Error	95% Confidence Interval
0	140	98						Lower Bound	Upper Bound
0	120	91		SBP	0	131	5.93296	115.749	146.251
0	119	84			5	131.167	7.43602	112.052	150.282
0	122	100			10	130	7.89515	109.705	150.295
0	156	113			15	128.5	7.73628	108.613	148.387
0	129	97			20	125.5	8.15578	104.535	146.465
5	143	85			30	122.833	8.04743	102.147	143.52
5	116	88			40	126.167	7.87154	105.932	146.401
5	120	83			50	125.667	8.04018	104.999	146.335
5	123	95			60	127	9.04802	103.741	150.259
5	163	88			70	125.333	8.20434	104.243	146.423
5	122	91			80	123.167	8.62329	101	145.333
10	144	82
10	112	81		DBP	0	97.1667	3.96162	86.983	107.35
10	127	85			5	88.3333	1.74483	83.8481	92.8186
10	119	91			10	84.8333	1.44722	81.1131	88.5535
10	162	84			15	83.1667	1.16667	80.1676	86.1657
10	116	86			20	83	1.7127	78.5974	87.4026
15	140	80			30	83.1667	0.833333	81.0245	85.3088
15	113	81			40	82.5	2.262	76.6853	88.3147
15	130	84			50	83.1667	1.83333	78.4539	87.8794
15	116	88			60	86.1667	2.24227	80.4027	91.9306
15	160	82			70	84.6667	0.954521	82.213	87.1203
15	112	84			80	83.1667	1.35195	79.6914	86.642
20	132	75
20	110	76
20	128	85
20	113	88
20	161	85
20	113	86
30	136	80
30	109	76
30	126	84
30	110	87
30	160	86
30	112	85
40	138	80
40	110	76
40	125	86
40	111	86
40	159	88
40	111	83
50	139	83
50	113	82
50	119	84
50	113	86
50	167	97
50	111	85
60	136	84
60	111	80
60	116	83
60	110	84
60	157	86
60	107	82
70	138	84
70	116	84
70	120	85
70	111	84
70	160	89
70	107	82
80	137	85
80	112	80
80	115	82
80	108	82
80	160	89
80	107	81

## Sheet: AZ-861_blood_pressure
Influence of AZ-861 on blood pressure in normotensive rats
Time [min]	SBP [mmHg]	DBP [mmHg]			Time	Mean	Std. Error	95% Confidence Interval
0	124	91						Lower Bound	Upper Bound
0	105	79		SBP	0	124.167	5.17311	110.869	137.465
0	134	94			5	122.167	5.94091	106.895	137.438
0	135	89			10	122.333	5.696	107.691	136.975
0	134	94			15	123.333	5.88029	108.218	138.449
0	113	74			20	121.833	6.23654	105.802	137.865
5	122	91			30	124.167	4.72875	112.011	136.322
5	101	76			40	122	6.45497	105.407	138.593
5	119	84			50	122.333	5.25145	108.834	135.833
5	139	93			60	124	4.65475	112.035	135.965
5	138	98			70	123.667	3.3032	115.175	132.158
5	114	81			80	124.5	3.14907	116.405	132.595
10	120	90
10	102	76		DBP	0	86.8333	3.41971	78.0427	95.624
10	124	87			5	87.1667	3.36072	78.5277	95.8057
10	139	90			10	86.8333	3.2085	78.5856	95.081
10	136	98			15	86.1667	2.98236	78.5003	93.8331
10	113	80			20	85.8333	3.41971	77.0427	94.624
15	120	90			30	86.5	3.37392	77.8271	95.1729
15	103	77			40	85.5	3.14907	77.4051	93.5949
15	137	90			50	85.6667	3.3928	76.9452	94.3881
15	138	89			60	86.6667	2.97396	79.0219	94.3115
15	131	94			70	86.3333	2.97396	78.6885	93.9781
15	111	77			80	86.8333	3.07047	78.9404	94.7262
20	118	89
20	100	76
20	138	91
20	139	87
20	128	94
20	109	76
30	119	88
30	101	77
30	136	93
30	139	89
30	128	94
30	108	74
40	122	88
40	106	76
40	134	92
40	136	88
40	128	95
40	108	75
50	134	96
50	110	81
50	130	89
50	135	84
50	125	93
50	110	77
60	135	98
60	112	83
60	129	88
60	135	82
60	126	93
60	108	75
70	134	96
70	115	86
70	127	86
70	128	80
70	125	93
70	113	77
80	134	97
80	115	87
80	126	86
80	131	82
80	125	93
80	116	76
