# Supplementary material for: Antidepressant-like activity and safety profile evaluation of 1H-imidazo[2,1-f]purine-2,4(3H,8H)-dione derivatives as 5-HT1A receptor partial agonists
Source: PLoS One. 2020 Aug 7;15(8):e0237196. doi: 10.1371/journal.pone.0237196 (PMC7413516; doi:10.1371/journal.pone.0237196)
Supplement: S5 Data — Raw data acquired with the body mass measurement. The columns represent the body weights measured for consecutive 15 days. On the right, the descriptive statistics. (XLSX) [file pone.0237196.s008.xlsx]

## Sheet: body_weight
Influence of the tested compound on mouse body weight
												Group	Day	Mean	Std. Error	95% Confidence Interval
day	body weight in vehicle-treated group [g]															Lower Bound	Upper Bound
1	23.2	22.86	22.9	24.4	22.68	22.77	23.4	23.1	24.7	22.5		VEH	1	23.25	0.2325	22.73	23.78
2	23.6	24.03	22.9	25.4	23.85	23.58	24	24.5	26.6	23			2	24.15	0.3548	23.34	24.95
3	24	24.3	23	26	24.3	24.3	25	25	26	23			3	24.49	0.3311	23.74	25.24
4	24	23.4	23	26	24.3	25.2	26	25	26	23			4	24.59	0.386	23.72	25.46
5	24.5	23.4	23	24.7	24.66	25.29	24.3	24.2	26.3	22.8			5	24.32	0.3345	23.56	25.07
6	24.7	23.22	22.9	25	24.57	24.93	24.4	24.1	25.3	22.3			6	24.14	0.317	23.42	24.86
7	24	23.4	24	26	25.2	24.3	24	24	25	24			7	24.39	0.2442	23.84	24.94
8	24	23.4	22	25	25.2	24.3	23	24	25	24			8	23.99	0.3143	23.28	24.7
9	24	23.4	22	26	25.2	24.3	24	25	26	23			9	24.29	0.4089	23.36	25.22
10	24.6	22.86	22.5	25.2	24.84	24.75	23.9	24.1	25.1	23.1			10	24.1	0.3085	23.4	24.79
11	24.2	22.59	22.5	25	24.12	24.21	23	24	24.8	23			11	23.74	0.285	23.1	24.39
12	24.3	23.49	23.4	25.2	24.93	24.3	24.3	25.4	25	24			12	24.43	0.2183	23.94	24.93
13	25.1	23.04	23	25.2	24.39	23.58	24.5	25.2	25.5	24.2			13	24.37	0.2887	23.72	25.02
14	25.6	23.13	22.5	26.1	24.93	24.39	24.7	25.5	25.5	24.5			14	24.69	0.3581	23.87	25.5
15	25.4	23.4	22.8	25.8	24.66	25.2	24.1	25.2	25.5	24.2			15	24.63	0.3109	23.92	25.33
day	body weight in AZ-853-treated group [g]
1	24.7	24.7	21.9	25	23.8	23	21.7	21.7	25.1	22.9		AZ-853 0.625 mg/kg	1	23.45	0.4398	22.46	24.44
2	24.9	24.2	22.6	24.5	23.3	22.7	21.2	22	26.6	23.5			2	23.55	0.4951	22.43	24.67
3	25	24	23	25	24	23	22	22	27	24			3	23.9	0.4819	22.81	24.99
4	24	25	22	24	24	23	22	22	27	24			4	23.7	0.4955	22.58	24.82
5	23.3	24.9	22.7	24.6	23.7	23.6	22.2	22.8	26.4	23.8			5	23.8	0.3899	22.92	24.68
6	24.2	24.4	22.9	24.7	23.9	23.5	21.9	23.4	26.4	23.2			6	23.85	0.3816	22.99	24.71
7	24	25	23	25	24	23	23	24	26	24			7	24.1	0.3145	23.39	24.81
8	25	25	23	26	24	23	23	24	26	26			8	24.5	0.4014	23.59	25.41
9	25	27	23	25	24	24	23	26	27	26			9	25	0.4714	23.93	26.07
10	25.4	26.7	23.8	25.2	24.3	24	23.7	25.7	27.7	24.9			10	25.14	0.4124	24.21	26.07
11	24.2	25.8	24	24.9	23.7	24.2	23.3	25.4	26.9	24.4			11	24.68	0.3434	23.9	25.46
12	24.9	26.7	24.7	26.4	25.1	24.5	24.4	26.1	27.2	25.2			12	25.52	0.3155	24.81	26.23
13	24.7	26.3	24.5	26.4	24.2	24.8	24.8	26.9	27.1	25.7			13	25.54	0.3384	24.77	26.31
14	25.6	26	25	26.4	24.3	26.2	26	25.5	27.6	26.5			14	25.91	0.2834	25.27	26.55
15	25.1	27	26	26.9	24.9	26.3	25.5	25.6	26.4	27.2			15	26.09	0.2549	25.51	26.67
day	body weight in AZ-861-treated group [g]
1	20.6	22.1	24.2	24	23.4	23.1	24.9	26.3	21.5	21.8		AZ-861 1.25 mg/kg	1	23.19	0.5478	21.95	24.43
2	20.7	22.6	24.2	23.5	23.5	23.1	23.6	24.9	21.6	22.8			2	23.05	0.3851	22.18	23.92
3	21	23	24	24	24	24	24	25	21	22			3	23.2	0.4422	22.2	24.2
4	22	23	21	23	24	24	25	26	22	23			4	23.3	0.4726	22.23	24.37
5	21.6	22.7	24.5	24	23.5	24.9	26.3	25.9	21.1	22.5			5	23.7	0.552	22.45	24.95
6	21.6	22.6	25.1	24.3	23	25.3	25.6	26.4	21.6	22.1			6	23.76	0.5659	22.48	25.04
7	22	22	25	24	24	26	25	26	22	23			7	23.9	0.5044	22.76	25.04
8	23	23	25	24	24	26	25	26	22	23			8	24.1	0.4333	23.12	25.08
9	23	23	26	25	24	25	26	26	23	23			9	24.4	0.4269	23.43	25.37
10	22.5	23.1	25.2	24.7	24	25	26.6	26.8	22.1	23.1			10	24.31	0.5169	23.14	25.48
11	22.8	23.5	24.7	24.9	24	25.4	26.4	27.7	22.3	23			11	24.47	0.5383	23.25	25.69
12	22.3	23.8	25.8	25.2	24.8	25.5	26.3	26.8	21.6	23.8			12	24.59	0.537	23.38	25.8
13	22.3	23.5	25.9	24.5	24.9	26.2	26.4	27.5	20.9	23.8			13	24.59	0.6397	23.14	26.04
14	22.4	24	26	24.6	24.7	26.1	27.2	27.4	20.5	24.4			14	24.73	0.6725	23.21	26.25
15	23.4	23.4	26.6	25.1	24.8	27.1	28.5	28	21	25.2			15	25.31	0.7339	23.65	26.97
