# Supplementary material for: Antidepressant-like activity and safety profile evaluation of 1H-imidazo[2,1-f]purine-2,4(3H,8H)-dione derivatives as 5-HT1A receptor partial agonists
Source: PLoS One. 2020 Aug 7;15(8):e0237196. doi: 10.1371/journal.pone.0237196 (PMC7413516; doi:10.1371/journal.pone.0237196)
Supplement: S6 Data — Raw data acquired with the spontaneous activity monitoring. The columns represent counts registered every hour from the 1st to the 18th hour after treatment. The first sheet contains spontaneous activity data measured after the 1st and the second sheet after the 15th administration of vehicle or the tested compounds. *—outlier values excluded from statistical analysis. On the right, the descriptive statistics. (XLSX) [file pone.0237196.s009.xlsx]

## Sheet: after 1st administration
The influence of the tested compounds on spontaneous activity of mice after 1st administration
										Group	Time after administration [h]	Mean	Std. Error	95% Confidence Interval
time after administration [h]	counts in vehicle-treated group													Lower Bound	Upper Bound
1	203	418	205	227	296	146	53			VEH	1	221.1	43.34	115.1	327.2
2	126	326	44	166	322	15	50				2	149.9	49	29.95	269.8
3	90	217	252	113	138	294	211				3	187.9	28.63	117.8	257.9
4	160	171	9	143	135	128	93				4	119.9	20.74	69.1	170.6
5	91	101	113	269	246	222	58				5	157.1	32.34	78.02	236.3
6	185	161	199	176	222	67	59				6	152.7	24.26	93.34	212.1
7	295	170	62	16	193	148	118				7	143.1	34.39	58.99	227.3
8	707	291	253	33	218	136	358				8	285.1	80.87	87.27	483
9	282	233	197	164	307	141	233				9	222.4	22.69	166.9	277.9
10	179	294	264	111	284	369	160				10	237.3	34.08	153.9	320.7
11	226	162	141	207	490	357	184				11	252.4	47.66	135.8	369.1
12	174	250	165	158	173	184	200				12	186.3	11.79	157.4	215.1
13	368	158	247	146	199	170	112				13	200	32.28	121	279
14	226	429	172	292	257	168	257				14	257.3	33.42	175.5	339.1
15	359	140	178	360	109	228	105				15	211.3	41.45	109.9	312.7
16	346	232	387	209	133	565	227				16	299.9	54.78	165.8	433.9
17	64	328	487	295	301	423	209				17	301	52.3	173	429
18	63	472	430	83	201	165	209				18	231.9	60.46	83.91	379.8
time after administration [h]	counts in AZ-853-treated group
1	369	220	498	584	430	517	338			AZ-853 0.625 mg/kg	1	422.3	46.75	307.9	536.7
2	166	86	123	414	278	230	310				2	229.6	43.33	123.6	335.6
3	244	23	384	115	214	218	297				3	213.6	44.45	104.8	322.3
4	131	238	311	264	109	86	264				4	200.4	33.8	117.7	283.1
5	501	214	19	221	54	70	180				5	179.9	61.68	28.94	330.8
6	200	119	323	296	151	256	312				6	236.7	30.69	161.6	311.8
7	196	190	133	306	370	243	343				7	254.4	33.2	173.2	335.7
8	169	150	205	719	245	217	156				8	265.9	76.65	78.31	453.4
9	95	183	362	260	174	104	146				9	189.1	35.57	102.1	276.2
10	192	254	118	330	211	426	222				10	250.4	37.95	157.6	343.3
11	259	160	287	224	228	167	263				11	226.9	18.27	182.2	271.6
12	245	352	367	362	466	707	286				12	397.9	57.82	256.4	539.3
13	385	336	363	267	426	380	267				13	346.3	22.86	290.4	402.2
14	299	385	472	334	397	408	260				14	365	27.2	298.5	431.5
15	453	311	205	335	428	504	425				15	380.1	38.56	285.8	474.5
16	536	322	379	343	231	639	404				16	407.7	52	280.5	534.9
17	321	326	262	377	411	408	354				17	351.3	20.11	302.1	400.5
18	166	351	262	576	604	203	297				18	351.3	65.76	190.4	512.2
time after administration [h]	counts in AZ861-treated group
1	223	187	436	198	248	169	92	232		AZ-861 1.25 mg/kg	1	223.1	34.87	140.7	305.6
2	475	63	130	180	248	276	201	125			2	212.3	44.76	106.4	318.1
3	31	5	302	239	45	503	368	27			3	190	67.04	31.47	348.5
4	32	25	124	113	179	119	272	37			4	112.6	29.84	42.06	183.2
5	271	1	268	27	0	416	13	11			5	125.9	58.64	-12.79	264.5
6	142	189	301	197	154	189	280	58			6	188.8	27.22	124.4	253.1
7	104	253	241	540	52	214	29	403			7	229.5	61.95	83.02	376
8	77	268	642	282	174	249	228	226			8	268.3	58.11	130.8	405.7
9	265	162	118	387	159	275	570	261			9	274.6	51.88	151.9	397.3
10	171	123	468	471	201	266	359	325			10	298	46.38	188.3	407.7
11	315	296	373	304	275	359	189	382			11	311.6	22.22	259.1	364.2
12	179	275	434	312	253	187	284	275			12	274.9	28.09	208.5	341.3
13	163	291	440	257	157	253	474	291			13	290.8	40.67	194.6	386.9
14	227	165	327	424	160	254	448	132			14	267.1	42.86	165.8	368.5
15	228	93	250	281	259	232	283	232			15	232.3	21.29	181.9	282.6
16	204	101	559	551	105	186	180	156			16	255.3	66.69	97.56	412.9
17	236	87	497	508	358	378	304	182			17	318.8	52.12	195.5	442
18	125	124	379	736	170	73	388	212			18	275.9	77.6	92.39	459.4

## Sheet: after 15th administration
The influence of the tested compounds on spontaneous activity of mice after 15th administration
										Group	Time after administration [h]	Mean	Std. Error	95% Confidence Interval
time after administration [h]	counts in vehicle-treated group													Lower Bound	Upper Bound
1	314	137	270	89	38	137	314			VEH	1	185.6	42.52	81.53	289.6
2	160	107	165	77	35	160	107				2	115.9	18.59	70.37	161.3
3	204	88	89	284	50	89	204				3	144	32.67	64.06	223.9
4	220	255	220	246	124	220	255				4	220	17.14	178.1	261.9
5	349	218	250	257	155	349	218				5	256.6	26.91	190.7	322.4
6	215	365	214	137	13	215	365				6	217.7	46.76	103.3	332.1
7	250	388	267	325	93	285	388				7	285.1	38.18	191.7	378.6
8	411	308	186	101	85	411	308				8	258.6	51.54	132.5	384.7
9	332	385	461	97	332	332	385				9	332	42.95	226.9	437.1
10	350	343	356	319	172	350	343				10	319	24.91	258.1	379.9
11	365	520	457	170	170	365	520				11	366.7	56.18	229.3	504.2
12	365	285	365	129	98	255	285				12	254.6	39.8	157.2	352
13	123	450	370	427	85	123	450				13	289.7	64.4	132.1	447.3
14	409	398	318	205	50	409	398				14	312.4	52.04	185.1	439.8
15	288	113	491	358	126	529	113				15	288.3	67.56	123	453.6
16	542	364	382	312	170	542	364				16	382.3	49.21	261.9	502.7
17	345	443	347	225	128	345	443				17	325.1	43.08	219.7	430.6
18	481	443	506	120	105	481	443				18	368.4	66.64	205.4	531.5
time after administration [h]	counts in AZ-853-treated group
1	390	478	139	258	344	378	283			AZ-853 0.625 mg/kg	1	324.3	41.3	223.2	425.4
2	38	116	94	91	282	39	409				2	152.7	52.8	23.52	281.9
3	98	82	188	119	122	179	252				3	148.6	22.76	92.89	204.3
4	184	78	129	9	152	132	156				4	120	22.21	65.64	174.4
5	167	146	133	13	236	258	213				5	166.6	31.04	90.62	242.5
6	137	6	159	125	29	53	267				6	110.9	34.03	27.6	194.1
7	215	169	135	46	117	112	149				7	134.7	19.84	86.18	183.3
8	361	131	96	43	122	87	172				8	144.6	39.12	48.85	240.3
9	103	174	141	170	105	76	198				9	138.1	16.96	96.63	179.7
10	251	467	166	272	287	329	135				10	272.4	41.39	171.2	373.7
11	179	407	204	240	135	257	376				11	256.9	38.02	163.8	349.9
12	411	1215*	321	168	480	460	243				12	347.2	51.02	216	478.3
13	337	1374*	388	289	440	480	447				13	396.8	29.77	320.3	473.4
14	213	1441*	319	290	269	273	482				14	307.7	37.63	210.9	404.4
15	315	1294*	294	248	346	192	296				15	281.8	22.2	224.8	338.9
16	310	1585*	181	204	353	198	249				16	249.2	28.16	176.8	321.6
17	267	0*	380	211	245	454	267				17	304	37.92	206.5	401.5
18	297	0*	365	288	417	398	373				18	356.3	21.57	300.9	411.8
time after administration [h]	counts in AZ861-treated group
1	237	144	397	208	27	295	261	259		AZ-861 1.25 mg/kg	1	228.5	38.51	137.4	319.6
2	205	121	136	121	215	81	73	16			2	121	23.55	65.32	176.7
3	56	92	42	30	216	91	92	114			3	91.63	20.49	43.19	140.1
4	149	52	124	281	15*	64	131	243			4	149.1	32.31	70.09	228.2
5	116	136	69	483	0*	99	92	86			5	154.4	55.36	18.96	289.9
6	227	40	145	159	1*	224	159	159			6	159	23.51	101.5	216.5
7	185	185	268	112	512*	185	185	175			7	185	17.13	143.1	226.9
8	68	184	217	167	9*	184	26	137			8	140.4	26.15	76.44	204.4
9	144	137	147	144	2*	127	144	165			9	144	4.332	133.4	154.6
10	133	196	241	264	10*	132	196	208			10	195.7	18.81	149.7	241.7
11	173	173	353	98	93*	159	206	79			11	177.3	33.81	94.55	260
12	337	268	236	216	78*	137	212	247			12	236.1	22.95	180	292.3
13	282	164	232	80	29*	86	123	217			13	169.1	29.27	97.51	240.8
14	307	141	390	197	44*	160	260	241			14	242.3	32.88	161.8	322.7
15	105	173	357	137	72*	136	129	171			15	172.6	32.03	94.2	250.9
16	162	105	317	111	60*	270	228	339			16	218.9	36.05	130.6	307.1
17	278	147	302	135	72*	106	341	162			17	210.1	35.51	123.3	297
18	185	374	232	104	53*	104	245	468			18	244.6	51.15	119.4	369.7
